# Supplementary material for: Stratification of Colorectal Patients Based on Survival Analysis Shows the Value of Consensus Molecular Subtypes and Reveals the CBLL1 Gene as a Biomarker of CMS2 Tumours
Source: Int J Mol Sci. 2024 Feb 5;25(3):1919. doi: 10.3390/ijms25031919 (PMC10856263; doi:10.3390/ijms25031919)
Supplement: Supplementary file 1 [file ijms-25-01919-s001.zip]

Archive with 2 entries (2 files):
- Supplementary_Figure_S1.pdf
- Supplementary_Figure_S2.pdf
